# Supplementary material for: A Three-Dimensional Hydrophobic Surface-Enhanced Raman Scattering Sensor via a Silver-Coated Polytetrafluoroethylene Membrane for the Direct Trace Detection of Molecules in Water
Source: Biosensors (Basel). 2024 Feb 5;14(2):88. doi: 10.3390/bios14020088 (PMC10886991; doi:10.3390/bios14020088)
Supplement: Supplementary file 1 [file biosensors-14-00088-s001.zip]

Archive with 1 entries (1 files):
- biosensors-2806696-supplementary.pdf
